# Supplementary material for: DeCban: Prediction of circRNA-RBP Interaction Sites by Using Double Embeddings and Cross-Branch Attention Networks
Source: Front Genet. 2021 Jan 22;11:632861. doi: 10.3389/fgene.2020.632861 (PMC7862712; doi:10.3389/fgene.2020.632861)
Supplement: Supplementary file 1 [file Table_1.XLSX]

## Sheet: Sheet1
Model		AGO1	AGO2	AGO3	ALKBH5	AUF1	C17ORF85	C22ORF28	CAPRIN1	DGCR8	EIF4A3	EWSR1	FMRP	FOX2	FUS	FXR1	FXR2	HNRNPC	HUR	IGF2BP1	IGF2BP2	IGF2BP3	LIN28A	LIN28B	METTL3	MOV10	PTB	PUM2	QKI	SFRS1	TAF15	TDP43	TIA1	TIAL1	TNRC6	U2AF65	WTAP	ZC3H7B	AVG
LSTM-base	Protein	0.664	0.667	0.673	0.672	0.661	0.668	0.667	0.668	0.67	0.668	0.658	0.705	0.644	0.704	0.674	0.751	0.661	0.676	0.717	0.73	0.736	0.671	0.717	0.662	0.658	0.729	0.654	0.664	0.699	0.682	0.663	0.866	0.667	0.666	0.67	0.673	0.663	0.684811
	RNA	0.664	0.667	0.675	0.672	0.746	0.668	0.667	0.668	0.67	0.668	0.681	0.665	0.644	0.706	0.684	0.671	0.661	0.667	0.672	0.685	0.664	0.693	0.667	0.662	0.658	0.739	0.699	0.664	0.664	0.747	0.663	0.747	0.735	0.666	0.828	0.673	0.683	0.685216
	Double	0.69	0.719	0.673	0.672	0.662	0.668	0.667	0.668	0.702	0.668	0.82	0.684	0.644	0.688	0.68	0.671	0.661	0.667	0.762	0.788	0.748	0.706	0.667	0.662	0.66	0.758	0.654	0.665	0.72	0.682	0.663	0.687	0.667	0.666	0.67	0.673	0.792	0.69173
BiLSTM-attention	Protein	0.754	0.755	0.792	0.813	0.892	0.803	0.759	0.769	0.768	0.718	0.847	0.754	0.803	0.772	0.846	0.813	0.93	0.749	0.781	0.791	0.781	0.757	0.786	0.815	0.879	0.789	0.885	0.85	0.779	0.817	0.876	0.897	0.884	0.837	0.85	0.795	0.797	0.810351
	RNA	0.764	0.682	0.797	0.814	0.896	0.809	0.782	0.77	0.777	0.727	0.86	0.725	0.806	0.77	0.858	0.824	0.936	0.749	0.774	0.804	0.778	0.766	0.801	0.835	0.887	0.787	0.904	0.86	0.785	0.855	0.901	0.921	0.902	0.828	0.862	0.821	0.802	0.81673
	Double	0.773	0.771	0.804	0.826	0.899	0.803	0.773	0.792	0.781	0.735	0.863	0.775	0.821	0.778	0.855	0.824	0.941	0.756	0.788	0.812	0.802	0.784	0.815	0.818	0.896	0.806	0.908	0.868	0.801	0.864	0.905	0.924	0.903	0.832	0.863	0.85	0.807	0.827459
CNN-base	Protein	0.743	0.709	0.789	0.828	0.861	0.787	0.759	0.756	0.721	0.694	0.838	0.712	0.807	0.728	0.847	0.807	0.907	0.711	0.737	0.761	0.726	0.751	0.773	0.811	0.859	0.748	0.875	0.839	0.755	0.84	0.877	0.885	0.862	0.815	0.83	0.833	0.773	0.793351
	RNA	0.737	0.712	0.786	0.825	0.883	0.8	0.755	0.764	0.724	0.702	0.842	0.696	0.795	0.728	0.841	0.796	0.92	0.705	0.733	0.759	0.731	0.744	0.765	0.819	0.883	0.737	0.88	0.868	0.755	0.842	0.893	0.903	0.882	0.811	0.84	0.817	0.778	0.795973
	Double	0.75	0.722	0.782	0.822	0.887	0.811	0.773	0.774	0.741	0.715	0.845	0.725	0.813	0.741	0.865	0.802	0.932	0.718	0.747	0.778	0.744	0.755	0.785	0.815	0.87	0.759	0.888	0.855	0.768	0.858	0.903	0.902	0.892	0.825	0.842	0.832	0.801	0.806405
Resnet-18-base	Protein	0.753	0.743	0.793	0.814	0.871	0.808	0.773	0.764	0.752	0.732	0.812	0.745	0.816	0.754	0.845	0.81	0.907	0.743	0.752	0.769	0.755	0.76	0.777	0.824	0.872	0.766	0.869	0.843	0.772	0.8	0.873	0.883	0.874	0.829	0.834	0.832	0.784	0.802784
	RNA	0.751	0.748	0.797	0.823	0.896	0.81	0.773	0.783	0.755	0.738	0.838	0.753	0.812	0.749	0.833	0.812	0.923	0.734	0.757	0.781	0.764	0.767	0.787	0.836	0.896	0.771	0.898	0.859	0.771	0.821	0.885	0.918	0.891	0.826	0.834	0.838	0.788	0.811243
	Double	0.761	0.749	0.803	0.83	0.887	0.806	0.785	0.787	0.761	0.755	0.831	0.757	0.818	0.756	0.84	0.801	0.913	0.755	0.768	0.786	0.77	0.763	0.791	0.841	0.887	0.783	0.888	0.858	0.778	0.821	0.89	0.904	0.893	0.838	0.844	0.831	0.797	0.814216
Resnet-18-small	Protein	0.692	0.704	0.765	0.789	0.841	0.764	0.708	0.721	0.713	0.684	0.803	0.682	0.805	0.714	0.82	0.764	0.852	0.682	0.704	0.733	0.703	0.718	0.738	0.781	0.826	0.712	0.832	0.815	0.727	0.774	0.83	0.825	0.822	0.808	0.789	0.781	0.749	0.761351
	RNA	0.694	0.709	0.763	0.785	0.859	0.771	0.731	0.719	0.708	0.707	0.804	0.683	0.798	0.72	0.828	0.78	0.896	0.68	0.702	0.738	0.71	0.721	0.731	0.79	0.838	0.724	0.855	0.829	0.729	0.785	0.856	0.838	0.859	0.807	0.805	0.795	0.75	0.770189
	Double	0.715	0.713	0.759	0.798	0.868	0.772	0.716	0.729	0.711	0.698	0.804	0.697	0.8	0.711	0.829	0.775	0.876	0.689	0.705	0.745	0.718	0.73	0.738	0.788	0.855	0.733	0.847	0.829	0.728	0.793	0.856	0.853	0.852	0.799	0.808	0.787	0.761	0.772568
CRIP		0.696	0.69	0.758	0.797	0.853	0.769	0.712	0.717	0.701	0.697	0.795	0.686	0.799	0.71	0.822	0.781	0.865	0.676	0.714	0.734	0.704	0.724	0.742	0.793	0.837	0.73	0.839	0.823	0.727	0.78	0.84	0.842	0.829	0.805	0.788	0.812	0.749	0.765838
DeCban	Protein	0.785	0.761	0.807	0.85	0.886	0.847	0.795	0.797	0.774	0.744	0.855	0.765	0.852	0.769	0.859	0.826	0.927	0.758	0.785	0.806	0.775	0.784	0.804	0.842	0.892	0.79	0.893	0.87	0.804	0.846	0.891	0.89	0.88	0.857	0.859	0.825	0.827	0.826405
	RNA	0.788	0.766	0.82	0.845	0.907	0.829	0.797	0.809	0.764	0.758	0.856	0.763	0.843	0.765	0.872	0.83	0.937	0.76	0.784	0.802	0.776	0.784	0.81	0.844	0.927	0.787	0.911	0.889	0.801	0.865	0.914	0.93	0.919	0.853	0.867	0.842	0.82	0.833351
	Double	0.799	0.766	0.819	0.854	0.909	0.843	0.822	0.822	0.787	0.755	0.871	0.778	0.867	0.777	0.869	0.838	0.94	0.773	0.796	0.816	0.795	0.793	0.828	0.862	0.918	0.798	0.911	0.882	0.812	0.86	0.918	0.925	0.914	0.858	0.872	0.853	0.829	0.841324
